# Supplementary material for: OsCSLD1 Mediates NH4+-Dependent Root Hair Growth Suppression and AMT1;2 Expression in Rice (Oryza sativa L.)
Source: Plants (Basel). 2022 Dec 19;11(24):3580. doi: 10.3390/plants11243580 (PMC9788582; doi:10.3390/plants11243580)
Supplement: Supplementary file 1 [file plants-11-03580-s001.zip]

Archive with 1 entries (1 files):
- plants-1989005-supplementary.pdf
